# Supplementary material for: Resistome in the indoor dust samples from workplaces and households: a pilot study
Source: Front Cell Infect Microbiol. 2024 Dec 3;14:1484100. doi: 10.3389/fcimb.2024.1484100 (PMC11649746; doi:10.3389/fcimb.2024.1484100)
Supplement: Supplementary file 4 [file Table1.xlsx]

## Sheet: Table S1
Table S1. Basic characterictics of pooled indoor dust samples
Pool name	Number of samples in pool	Sampled area (m2) mean values	Household type		Size of household (m2)				Number of occupants mean values	Dog ownership	Air conditioner in household	Air humidity (%) mean values	Temperature (°C) - mean values	Number of detected ARGs		Number of reads from WMGS
			Flat	Family house	<50	50-70	70-90	>90						HT-qPCR	WMGS
ENT Home	6	7.7	5	1	0	2	2	2	2.7	1	2	57	23	47	23	9140672
ENT Work	6	10										46	28	119	22	10517515
NEO Home	8	8.8	5	3	1	0	3	4	3.5	1	2	64	21	72	20	5448156
NEO Work	8	7.3										48	27	99	8	3695159
RCX Home	8	10	6	2	0	2	3	3	2.6	1	0	53	23	113	11	2206042
RCX Work	8	9.3										43	25	118	15	6941045
ARG, antibiotic resistance gene; ENT, pediatric hospital; NEO, maternity hospital; and RCX, research center; HT-qPCR, high-throughput quantitative PCR; WMGS, whole metagenome shotgun sequencing

## Sheet: Table S2
Table S2. List of tested ARGs and primers used in HT-qPCR – Resistomap analysis.
Resistance to	Gene	Forward Primer	Reverse Primer
Aminoglycoside	aac(3)-ib	CAGCGAGACGTTCATCGC	CACGCTTCAGGTGGCTAATC
Aminoglycoside	aac(6')-Ib_1	CGTCGCCGAGCAACTTG	CGGTACCTTGCCTCTCAAACC
Aminoglycoside	aac(6)-ig	GCGATGTTAGAAGCCTCAATTCG	CACACTTCGGCCTGTCGAA
Aminoglycoside	aac(6')-II	CGACCCGACTCCGAACAA	GCACGAATCCTGCCTTCTCA
Aminoglycoside	aac(6)-iic	CAGTCTTTGGCTAATCCATCACAG	AACGAACCCGGCCTTCTC
Aminoglycoside	aac6-aph2	CCAAGAGCAATAAGGGCATACCAA	GCCACACTATCATAACCACTACCG
Aminoglycoside	aacA/aphD	AGAGCCTTGGGAAGATGAAGTTT	TTGATCCATACCATAGACTATCTCATCA
Aminoglycoside	aacC2	ACGGCATTCTCGATTGCTTT	CCGAGCTTCACGTAAGCATTT
Aminoglycoside	aadA_1	GTTGTGCACGACGACATCATT	GGCTCGAAGATACCTGCAAGAA
Aminoglycoside	aadA1_2	TGTACGGCTCCGCAGTG	CACGGAATGATGTCGTCGTG
Aminoglycoside	aadA16	ACGGTGGCCTGAAGCC	GAATTGCAGTTCCCGTCTGG
Aminoglycoside	aadA7	CACTCCGCGCCTTGGA	TGTGGCGGGCTCGAAG
Aminoglycoside	aadA9_1	CGCGGCAAGCCTATCTTG	CAAATCAGCGACCGCAGACT
Aminoglycoside	aadB	CCTGCTTGGTGGGCAGAC	CGGCACGCAAGACCTCAA
Aminoglycoside	aadD	CCGACAACATTTCTACCATCCTT	ACCGAAGCGCTCGTCGTATA
Aminoglycoside	aadE	TACCTTATTGCCCTTGGAAGAGTTA	GGAACTATGTCCCTTTTAATTCTACAATCT
Aminoglycoside	ant6-ia	TCGCCATGAGCTGCTGA	CCTATCATACTCCGGATAGGCATA
Aminoglycoside	aph(2')-Ib	TGAGCAGTATCATAAGTTGAGTGAAAAG	GACAGAACAATCAATCTCTATGGAATG
Aminoglycoside	aph(3'')-ia	TAACAGCGATCGCGTATTTCG	TCCGACTCGTCCAACATCAATA
Aminoglycoside	aph_viii	TCGGTATCCCGGTTGTGAG	ACACGAGGTACGGGAATCC
Aminoglycoside	aph3-ib	AACAGGTTTGGGAGGCGATG	CGCAACAAGCCTCTCCTGAA
Aminoglycoside	aph3-iii	CAGAAGGCAATGTCATACCACTTG	GACAGCCGCTTAGCCGAA
Aminoglycoside	aph3-via	TCTCATGGCGATATCACGGATAG	TTTCCTCCGATGCATCCTCTC
Aminoglycoside	aph3-viia	CTCTCTCATGGAGATATGAGCGCTA	AATCCGGTTCAAGTCCCAACATG
Aminoglycoside	aph6-ia	CGCTGGGAGCTGAAGAGG	AGCATCGTGCTGCTCTCC
Aminoglycoside	aphA1/7	TGAACAAGTCTGGAAAGAAATGCA	CCTATTAATTTCCCCTCGTCAAAAA
Aminoglycoside	aphA3_1	AAAAGCCCGAAGAGGAACTTG	CATCTTTCACAAAGATGTTGCTGTCT
Aminoglycoside	apmA	GGCGCACATGCATTCATCA	CTATACTCCAGTCCCACCATTTGA
Aminoglycoside	armA_1	TCTTCGACGAATGAAAGAGTCG	GCTAATGGATTGAAGCCACAACC
Aminoglycoside	strA	CCGGTGGCATTTGAGAAAAA	GTGGCTCAACCTGCGAAAAG
Aminoglycoside	strB	GCTCGGTCGTGAGAACAATCT	CAATTTCGGTCGCCTGGTAGT
Beta Lactam	ampC/blaDHA	TGGCCGCAGCAGAAAGA	CCGTTTTATGCACCCAGGAA
Beta Lactam	ampC_1	AACAAAAGATCCCCGGTATGG	ACGCCCGTAAATGTTTTGCT
Beta Lactam	ampC_2	TCCGGTGACGCGACAGA	CAGCACGCCGGTGAAAGT
Beta Lactam	ampC_3	CCGCCCAGAGCAAGGACTA	GCTCGACTTCACGCCGTAAG
Beta Lactam	ampC_cefa	CAGGATCTGATGTGGGAGAACTA	TCGGGAACCATTTGTTGGC
Beta Lactam	beta_B2	GTAACGCCTACTGGAAGTCCA	CAGCTTCTCCTTGAGAATGCAG
Beta Lactam	bla1	GCAAGTTGAAGCGAAAGAAAAGA	TACCAGTATCAATCGCATATACACCTAA
Beta Lactam	blaACC	CACACAGCTGATGGCTTATCTAAAA	AATAAACGCGATGGGTTCCA
Beta Lactam	blaACT	AAGCCGCTCAAGCTGGA	GCCATATCCTGCACGTTGG
Beta Lactam	blaB	CGTGCCGGAGGTCTTGAATA	GGGATAGTAAACCTGAAACTCGGA
Beta Lactam	blaCARB	TGATTTGAGGGATACGACAACTCC	CTGTAATACTCCGAGCACCAA
Beta Lactam	blaCMY_2	AAAGCCTCAT GGGTGCATAAA	ATAGCTTTTGTTTGCCAGCATCA
Beta Lactam	blaCMY_3	CTGGCGCATACCTGGATTAC	GCCAGTTCAGCATCTCCCA
Beta Lactam	blaCMY2	GCGAGCAGCCTGAAGCA	CGGATGGGCTTGTCCTCTT
Beta Lactam	blaCTX-M	CGTACCGAGCCGACGTTAA	CAACCCAGGAAGCAGGCA
Beta Lactam	blaCTX-M_1	GGAGGCGTGACGGCTTTT	TTCAGTGCGATCCAGACGAA
Beta Lactam	blaCTX-M_2	GCCGCGGTGCTGAAGA	ATCGGATTATAGTTAACCAGGTCAGATTT
Beta Lactam	blaCTX-M_5	GCGATAACGTGGCGATGAAT	GTCGAGACGGAACGTTTCGT
Beta Lactam	blaCTX-M_8	CGTCACGCTGTTGTTAGGAA	CGCTCATCAGCACGATAAAG
Beta Lactam	blaFOX	CCTACGGCTATTCGAAGGAAGATAAG	CCGGATTGGCCTGGAAGC
Beta Lactam	blaIMI	ACATCTACACCTGCAGCAGTAG	AATCGCTTGGTACGCTAGCA
Beta Lactam	blaIMIR	AGCCGGACTAGAGCTTCATG	GGCAGAACTCATCATCTGCAAA
Beta Lactam	blaKPC	GCCGCCAATTTGTTGCTGAA	GCCGGTCGTGTTTCCCTTT
Beta Lactam	bla-L1	CACCGGGTTACCAGCTGAAG	GCGAAGCTGCGCTTGTAGTC
Beta Lactam	blaLEN	TGTTCGCCTGTGTGTTATCTCC	GCAGCACTTTAAAGGTGCTCAC
Beta Lactam	blaMIR	CGGTCTGCCGTTACAGGTG	AAAGACCCGCGTCGTCATG
Beta Lactam	blaMOX/blaCMY	CTATGTCAATGTGCCGAAGCA	GGCTTGTCCTCTTTCGAATAGC
Beta Lactam	blaNDM	GGCCACACCAGTGACAATATCA	CAGGCAGCCACCAAAAGC
Beta Lactam	blaOCH	GGCGACTTGCGCCGTAT	TTTTCTGCTCGGCCATGAG
Beta Lactam	blaOXA1/blaOXA30	CGGATGGTTTGAAGGGTTTATTAT	TCTTGGCTTTTATGCTTGATGTTAA
Beta Lactam	blaOXA10_1	CGCAATTATCGGCCTAGAAACT	TTGGCTTTCCGTCCCATTT
Beta Lactam	blaOXA51	CGACCGAGTATGTACCTGCTTC	TCAAGTCCAATACGACGAGCTA
Beta Lactam	blaOXA58	GCAATTGCCTTTTAAACCTGA	CTGCCTTTTCAACAAAACCC
Beta Lactam	blaOXY	CGTTCAGGCGGCAGGTT	GCCGCGATATAAGATTTGAGAATT
Beta Lactam	blaOXY1	AAAGGTGACCGCATTCGC	CCAGCGTCAGCTTGCG
Beta Lactam	blaPAO	CGCCGTACAACCGGTGAT	GAAGTAATGCGGTTCTCCTTTCA
Beta Lactam	blaPSE	TTGTGACCTATTCCCCTGTAATAGAA	TGCGAAGCACGCATCATC
Beta Lactam	blaROB	GCAAAGGCATGACGATTGC	CGCGCTGTTGTCGCTAAA
Beta Lactam	blaSFO	CCGCCGCCATCCAGTA	GGGCCGCCAAGATGCT
Beta Lactam	blaSHV_1	TCCCATGATGAGCACCTTTAAA	TTCGTCACCGGCATCCA
Beta Lactam	blaSHV_2	CTTTCCCATGATGAGCACCTTT	TCCTGCTGGCGATAGTGGAT
Beta Lactam	blaSHV11	TTGACCGCTGGGAAACGG	TCCGGTCTTATCGGCGATAAAC
Beta Lactam	blaSME	GAGGAAGACTTTGATGGGAGGATTG	CGCTATATTGCAATGCAGCAGAAG
Beta Lactam	blaTEM	CGCCGCATACACTATTCTCAG	GCTTCATTCAGCTCCGGTTC
Beta Lactam	blaTEM_1	AGCATCTTACGGATGGCATGA	TCCTCCGATCGTTGTCAGAAGT
Beta Lactam	blaTLA	ACACTTTGCCATTGCTGTTTATGT	TGCAAATTTCGGCAATAATCTTT
Beta Lactam	blaZ	GGAGATAAAGTAACAAATCCAGTTAGATATGA	TGCTTAATTTTCCATTTGCGATAAG
Beta Lactam	cepA	AGTTGCGCAGAACAGTCCTCTT	TCGTATCTTGCCCGTCGATAAT
Beta Lactam	cfxA	TCATTCCTCGTTCAAGTTTTCAGA	TGCAGCACCAAGAGGAGATGT
Beta Lactam	cphA_2	GTGCTGATGGCGAGTTTCTG	GGTGTGGTAGTTGGTGTTGATCAC
Beta Lactam	mecA	GGTTACGGACAAGGTGAAATACTGAT	TGTCTTTTAATAAGTGAGGTGCGTTAATA
Beta Lactam	pbp	CCGGTGCCATTGGTTTAGA	AAAATAGCCGCCCCAAGATT
Beta Lactam	pbp2b	AGACGGTAACGTATAACTTTTTGAAAGA	GCGTGTAGCCGGCAATG
Beta Lactam	penA	AGACGGTAACGTATAACTTTTTGAAAGA	GCGTGTAGCCGGCAATG
MDR	acrA_1	GGTCTATCACCCTACGCGCTATC	GCGCGCACGAACATACC
MDR	acrB_1	AGTCGGTGTTCGCCGTTAAC	CAAGGAAACGAACGCAATACC
MDR	acrB_2	TGGTAGTGGGCGTCATTAACAC	GGCAACGTAATCCGAAATATCC
MDR	acrF	GCGGCCAGGCACAAAA	TACGCTCTTCCCACGGTTTC
MDR	acrR_1	GCGCTGGAGACACGACAAC	GCCTTGCTGCGAGAACAAA
MDR	adeA	CAGTTCGAGCGCCTATTTCTG	CGCCCTGACCGACCAAT
MDR	adeI	CAGTCTGGTTTGCAGTAACCA	CACTCCTACAACAACAGGCAA
MDR	bexA	GCGGATCTCTGGTCAGCAA	TGATTGATGGTTCCCCGTACA
MDR	bexA/norM	TCGGGCATCCCGTTTATGATC	GTAGGCTGCGCATAATACCCA
MDR	cmeA	GCAGCAAAGAAGAAGCACCAA	AGCAGGGTAAGTAAAACTAAGTGGTAAATCT
MDR	cmr	CGGCATCGTCAGTGGAATT	CGGTTCCGAAAAAGATGGAA
MDR	emrB/qacA_1	CTTTTCTCTAACCGTACATTATCTACGATAAA	AGAACGTAGCGACTGATAAAATGCT
MDR	emrB/qacA_2	GCAGTAGAAGGAACGATTGTTAGTACAG	TGCGTAAACCCAGCTAACAAGTT
MDR	emrD_1	CTCAGCAGTATGGTGGTAAGCATT	ACCAGGCGCCGAAGAAC
MDR	marR_1	GCGGCGTACTGGTGAAGCTA	TGCCCTGGTCGTTGATGA
MDR	marR_3	GCTGTTGATGACATTGCTCACA	CGGCGTACTGGTGAAGCTAAC
MDR	mdsA	CGGAGTCCATCGACCATTTG	ATCGTCGGCAAGGAGAATCA
MDR	mdtA	ACAAGCCCAGGGCCAAC	CCTTAATGGTGCCTTCGGTTTC
MDR	mdtE	CGTCGGCGCACTCGTT	TCCAGACGTTGTACGGTAACCA
MDR	mexA	AGGACAACGCTATGCAACGAA	CCGGAAAGGGCCGAAAT
MDR	mexB	CTGGAGATCGACGACGAGAAG	GAAATCGTTGACGTAGCTGGAA
MDR	mexD	TTGCCACTGGCTTTCATGAG	CACTGCGGAGAACTGTCTGTAGA
MDR	mexE	GGTCAGCACCGACAAGGTCTAC	AGCTCGACGTACTTGAGGAACAC
MDR	mexF	CCGCGAGAAGGCCAAGA	TTGAGTTCGGCGGTGATGA
MDR	mtrC	GGACGGGAAGATGGTCCAA	CGTAGCGTTCCGGTTCGAT
MDR	mtrE	CGATGTGTCGTTTTGGAAGGT	CCTGCACCATGATTCCTCAATA
MDR	oprJ	ACGAGAGTGGCGTCGACAA	AAGGCGATCTCGTTGAGGAA
MDR	pmrA	TTTGCAGGTTTTGTTCCTAATGC	GCAGAGCCTGATTTCTCCTTTG
MDR	qac	GGAGATTTAGCTCATGTAGCTGAAGAA	AAGCTGTTTTATCCCCGTAGCTTTA
MDR	qacA/B	AAGGGCCACTGCATTAGCTG	CCAGTCCAATCATGCCTGCA
MDR	qacA/qacB	TGGCAATAGGAGCTATGGTGTTT	AAGGTAACACTATTTTCGGTCCAAATC
MDR	qacF/H	CTGAAGTCTAGCCATGGATTCACTAG	CAAGCAATAGCTGCCACAAGC
MDR	qacG	CAATAATAACCGAAATAATAGGGACAAGTT	AATAAGTGTTCCTAGTGTTGGCCATAG
MDR	tolC_1	GCCAGGCAGAGAACCTGATG	CGCAATTCCGGGTTGCT
MDR	tolC_2	CAGGCAGAGAACCTGATGCA	CGCAATTCCGGGTTGCT
MLSB	ereA	GATAATTCTGCTGGCGCACA	GCAGGCGTGGTCACAAC
MLSB	ereA_1	CCTGTGGTACGGAGAATTCATGT	ACCGCATTCGCTTTGCTT
MLSB	ereA_2	TCGTATATGGCGGGCGTAGTA	GGTCCAAGATGGGTGAATGCA
MLSB	erm34	AAAGCGGTTTACAAGCGTTTCG	GGGTGCTCTAGGGTTGTTTAGTG
MLSB	erm35	CCTTCAGTCAGAACCGGCAA	GCTGATTTGACAGTTGGTGGTG
MLSB	erm36	GGCGGACCGACTTGCAT	TCTGCGTTGACGACGGTTAC
MLSB	erm42	TGTTGAGATTGGGCCTGGA	CTAAGGGTGGGTTCTCACTATCTA
MLSB	ermA	TCGTTGAGAAGGGATTTGCGA	TTGCATGCTTCAAAGCCTGTC
MLSB	ermA/ermTR	ACATTTTACCAAGGAACTTGTGGAA	GTGGCATGACATAAACCTTCATCA
MLSB	ermB_2	GAACACTAGGGTTGTTCTTGCA	CTGGAACATCTGTGGTATGGC
MLSB	ermB_3	TGAAAGCCATGCGTCTGAC	TTCAGCTGGCAGCTTAAGC
MLSB	ermC_2	CCCTTGAATTAGTACAGAGGTG	GCAAACTCGTATTCCACGA
MLSB	ermD	TTTCCGGACAGCATTTGATGC	TCCACTGCCAATACCTTACCG
MLSB	ermD/K	GAGCCGCAAGCCCCTTT	GTGTTTCATTTGACGCGGAGTAA
MLSB	ermE	GTCACGCAGCTGGAGTTCG	CGGTGAAGCACAGCTCGAC
MLSB	ermF	TCTGATGCCCGAAATGTTCAAG	TGAAGGACAATTGAACCTCCCA
MLSB	ermF_1	CAGCTTTGGTTGAACATTTACGAA	AAATTCCTAAAATCACAACCGACAA
MLSB	ermO	GAGTACGCCCGCAAACG	GCGTTCGATCCGGAGGA
MLSB	ermT_1	GTTCACTAGCACTATTTTTAATGACAGAAGT	GAAGGGTGTCTTTTTAATACAATTAACGA
MLSB	ermX_1	GCTCAGTGGTCCCCATGGT	ATCCCCCCGTCAACGTTT
MLSB	ermY	TTGTCTTTGAAAGTGAAGCAACAGT	TAACGCTAGAGAACGATTTGTATTGAG
MLSB	lnuA_1	TGACGCTCAACACACTCAAAAA	TTCATGCTTAAGTTCCATACGTGAA
MLSB	lnuB	GGATCGTTTACCAAAGGAGAAGG	AGCATAGCCTTCGTATCAGGAA
MLSB	lnuB_1	TGAACATAATCCCCTCGTTTAAAGAT	TAATTGCCCTGTTTCATCGTAAATAA
MLSB	lnuC	GGGTGTAGATGCTCTTCTTGGA	CTTTACCCGAAAGAGTTTCTACCG
MLSB	lnuF	ATACCGGTCATTTCCACTTGGC	GCATCAGGCTGATGAGGTTCAA
MLSB	lsaC	AAACGGCGTGAAAGTATCAGG	TTGTGGTGATGTAACGGATGC
MLSB	mefA	TAATTATCGCAGCAGCTGGTTC	GTTCCCAAACGGAGTATAAGAGTG
MLSB	mphA	TCAGCGGGATGATCGACTG	GAGGGCGTAGAGGGCGTA
MLSB	mphB	CGCAGCGCTTGATCTTGTAG	TTACTGCATCCATACGCTGCTT
MLSB	msrA_1	CTGCTAACACAAGTACGATTCCAAAT	TCAAGTAAAGTTGTCTTACCTACACCATT
MLSB	msrC_1	TCAGACCGGATCGGTTGTC	CCTATTTTTTGGAGTCTTCTCTCTAATGTT
MLSB	msrE	CGGCAGATGGTCTGAGCTTAAA	CGCACTCTTCCTGCATAAAGGA
MLSB	vat(A)	ATGAACGGAGCGAATCATCGG	CCATACCGATCCAAACGTCATTTC
Other	bacA	ATCCGCGGCACCCTGA	CCTGCTTGATGGACTTGATGAAGA
Other	fabK	CAGGAGCAGGAAATCCAAGC	CCAGCTTCCATTCCTTCTGC
Other	fosb	CTTGCAGGCCTATGGATTGC	TCTGTTCTCAAGTGTGCCAGTA
Other	fosX	AGCTGGTTTGTGGATTTGCA	CCACACCGAGAGCTTTAATCCG
Other	mcr1	CACATCGACGGCGTATTCTG	CAACGAGCATACCGACATCG
Other	mcr2	CGGCGTACTTTAAGCGTTATGATG	GCATTTGGCATACCATGCAGATAG
Other	merA	GTGCCGTCCAAGATCATG	GGTGGAAGTCCAGTAGGGTGA
Phenicol	cat	ATCGGCCAGACTGGATATCGA	CACAGCTCCAGTTGCAACAAC
Phenicol	catA1	GGGTGAGTTTCACCAGTTTTGATT	CACCTTGTCGCCTTGCGTATA
Phenicol	catA2	CCTGGAACCGCAGAGAACA	CGGAACTCCGGAAACTGATTAAC
Phenicol	catA3	CTGATTGCTCAGGCCGTGAA	ATGAGTATGGGCAACTCAGTGC
Phenicol	catB3	GCACTCGATGCCTTCCAAAA	AGAGCCGATCCAAACGTCAT
Phenicol	floR	AACCCGCCCTCTGGATCA	GCCGTCGAGAAGAAGACGAA
Phenicol	floR_1	ATTGTCTTCACGGTGTCCGTTA	CCGCGATGTCGTCGAACT
Phenicol	mdtL	TGCTGATCGGGATTCTGATTG	CAGGCGCGACGAACATAAT
Quinolone	norA	ATCGCCGTTTGGTGGTACG	TCCACCAATCCCTGGTCCTAAA
Quinolone	qepA	GGGCATCGCGCTGTTC	GCGCATCGGTGAAGCC
Quinolone	qnrA	AGGATTTCTCACGCCAGGATT	CCGCTTTCAATGAAACTGCAA
Quinolone	qnrB	GCGACGTTCAGTGGTTCAGA	GCTGCTCGCCAGTCGAA
Quinolone	qnrB_2	CGACGTTCAGTGGTTCAGATCTC	GCCAAGCCGCTCCATGAG
Quinolone	qnrB4	TCACCACCCGCACCTG	GGATATCTAAATCGCCCAGTTCC
Quinolone	qnrD	CGCTGGAATGGCACTGTGA	GCTCTCCATCCAACTTCACTCC
Quinolone	qnrS_1	CCACTTTGATGTCGCAGATCTTC	CCCTCTCCATATTGGCATAGGAAA
Quinolone	qnrS2	TCCCGAGCAAACTTTGCCAA	GGTGAGTCCCTATCCAGCGA
Quinolone	qnrVC_2	TTCCTTTAAACGGGCAAACCTC	CGATACCTGATTCATGAAGCTAGC
Quinolone	qnrVC1_VC3_VC6	CTCACATCAGGACTTGCAAGAA	ATGAAGCATCTCGAAGATCAGC
Sulfonamide	folA_1	CGAGCAGTTCCTGCCAAAG	CCCAGTCATCCGGTTCATAATC
Sulfonamide	folP_1	CACGGCTTCGGCTCATGT	TGCCATCCTGTGACTAGCTACGT
Sulfonamide	folP_2	CAGGCTCGTAAATTGATAGCAGAAG	CTTTCCTTGCGAATCGCTTT
Sulfonamide	folP_3	GCGATTCGCAAGGAAAGTGA	CACATGGGCCATTTTTTCATC
Sulfonamide	sul1_1	CGCACCGGAAACATCGCTGCAC	TGAAGTTCCGCCGCAAGGCTCG
Sulfonamide	sul1_2	GCCGATGAGATCAGACGTATTG	CGCATAGCGCTGGGTTTC
Sulfonamide	sul2_1	TCCGGTGGAGGCCGGTATCTGG	CGGGAATGCCATCTGCCTTGAG
Sulfonamide	sul2_2	TCATCTGCCAAACTCGTCGTTA	GTCAAAGAACGCCGCAATGT
Sulfonamide	sul3_1	TCCGTTCAGCGAATTGGTGCAG	TTCGTTCACGCCTTACACCAGC
Tetracycline	tet32	CCATTACTTCGGACAACGGTAGA	CAATCTCTGTGAGGGCATTTAACA
Tetracycline	tet34	CTTAGCGCAAACAGCAATCAGT	CGGTGATACAGCGCGTAAACT
Tetracycline	tet36_1	AGAATACTCAGCAGAGGTCAGTTCCT	TGGTAGGTCGATAACCCGAAAAT
Tetracycline	tet36_2	TGCAGGAAAGACCTCCATTACAG	CTTTGTCCACACTTCCACGTACTATG
Tetracycline	tet38_1	TTAATGTGGCGGTATCTGTAGGTATT	TTGCCTGGGAAATTTAATGCTTT
Tetracycline	tet44	CTCATGTAGATGCAGGAAAGACG	GTAACTGCTGCCTGAATTGTGA
Tetracycline	tetA/B_1	AGTGCGCTTTGGATGCTGTA	AGCCCCAGTAGCTCCTGTGA
Tetracycline	tetA_2	CTCACCAGCCTGACCTCGAT	CACGTTGTTATAGAAGCCGCATAG
Tetracycline	tetC_2	ACTGGTAAGGTAAACGCCATTGTC	ATGCATAAACCAGCCATTGAGTAAG
Tetracycline	tetD	AATTGCACTGCCTGCATTGC	GACAGATTGCCAGCAGCAGA
Tetracycline	tetE	TTGGCGCTGTATGCAATGAT	CGACGACCTATGCGATCTGA
Tetracycline	tetG	TCGCGTTCCTGCTTGCC	CCGCGAGCGACAAACCA
Tetracycline	tetH	TTTGGGTCATCTTACCAGCATTAA	TTGCGCATTATCATCGACAGA
Tetracycline	tetJ	CAGCGCCCATACGCCATTTA	CCTACTTCAGTAGTGTGCCAAGC
Tetracycline	tetK	CAGCAGTCATTGGAAAATTATCTGATTATA	CCTTGTACTAACCTACCAAAAATCAAAATA
Tetracycline	tetL_2	ATGGTTGTAGTTGCGCGCTATAT	ATCGCTGGACCGACTCCTT
Tetracycline	tetM	GGAGCGATTACAGAATTAGGAAGC	TCCATATGTCCTGGCGTGTC
Tetracycline	tetM_4	TGGCAAGACGAGTTTGACTGA	GATCGCTCCACTTCAGCGATAA
Tetracycline	tetO_2	CAACATTAACGGAAAGTTTATTGTATACCA	TTGACGCTCCAAATTCATTGTATC
Tetracycline	tetPA	GGAAACCTTAGTTCAGTGACTTGG	CCCATTTAACCACGCACTGAA
Tetracycline	tetPB_1	TGGGCGACAGTAGGCTTAGAA	TGACCCTACTGAAACATTAGAAATATACCT
Tetracycline	tetQ	CGCCTCAGAAGTAAGTTCATACACTAAG	TCGTTCATGCGGATATTATCAGAAT
Tetracycline	tetR	CCGTCAATGCGCTGATGAC	GCCAATCCATCGACAATCACC
Tetracycline	tetS	TTAAGGACAAACTTTCTGACGACATC	TGTCTCCCATTGTTCTGGTTCA
Tetracycline	tetT	CCATATAGAGGTTCCACCAAATCC	TGACCCTATTGGTAGTGGTTCTATTG
Tetracycline	tetV	GCGGGAACGACGATGTATATC	CCGCTATCTCACGACCATGAT
Tetracycline	tetW	ATGAACATTCCCACCGTTATCTTT	ATATCGGCGGAGAGCTTATCC
Tetracycline	tetX	AAATTTGTTACCGACACGGAAGTT	CATAGCTGAAAAAATCCAGGACAGTT
Trimethoprim	dfrA1_1	GGAATGGCCCTGATATTCCA	AGTCTTGCGTCCAACCAACAG
Trimethoprim	dfrA10	CTTCAACTATCACAGAGCACGAAG	TCTACCGGTACATACACATCAGC
Trimethoprim	dfrA12	CCTCTACCGAACCGTCACACA	GCGACAGCGTTGAAACAACTAC
Trimethoprim	dfra17	CGGGAACGGCCCTGATATTCC	CGTGTTGCGACCGCATACTTTC
Trimethoprim	dfrA19	GGAGCGAATCAAGGAGAAAGGAA	GCAATGCGTTGATCGGTATTCTC
Trimethoprim	dfra21	TTGTTTCAACGCTGTCGCA	GGTTTCGGTTGAGACAAGCTC
Trimethoprim	dfrA22	CAGCCGAACACGGCAAAG	CGGAGTGCGTGTACGTGA
Trimethoprim	dfrA25	TCAAACTGGACAGCGGCTA	GTCGATTGTCGACACATGCA
Trimethoprim	dfrA27	GCCGCTCAGGATCGGTA	GTCGAGATATGTAGCGTGTCG
Trimethoprim	dfrA7	GTAATCGGTAGTGGTCCTGA	ATCAGGACCACTACCGATTAC
Trimethoprim	dfrAB4	CGGTTCGCATTCCCATCAAA	CGCAGTCATGGGATAAATCTGG
Trimethoprim	dfrB	ACCAAGGCAGAAGTGAAGTCA	GGTGAGCCTCAGACTCGAC
Trimethoprim	dfrC	GTCGCTCACGATAAACAAAGAGTC	CCCTTCATGGTGAAATGAAGCTTG
Trimethoprim	dfrG	TCAATCGGAAGAGCCTTACCTGA	TGGGCAAATACCTCATTCCATTCC
Trimethoprim	dfrK	TGCTGCGATGGATAAGAACAG	CTTCCAGGTAATGCTCTTCCG
Vancomycin	vanA	GGGCTGTGAGGTCGGTTG	TTCAGTACAATGCGGCCGTTA
Vancomycin	vanB_1	TTGTCGGCGAAGTGGATCA	AGCCTTTTTCCGGCTCGTT
Vancomycin	vanC_1	ACAGGGATTGGCTATGAACCAT	TGACTGGCGATGATTTGACTATG
Vancomycin	vanC_2	CCTGCCACAATCGATCGTT	CGGCTTCATTCGGCTTGATA
Vancomycin	vanC2	TGACTGTCGGTGCTTGTGA	GATAGAGCAGCTGAGCTTGTTC
Vancomycin	vanD	CAGAGGAACATAATGTTTCGATAAAATCT	GCCGGATTTTGTGATTCCAA
Vancomycin	vanG	TGTTTCGCAGAACCGTGTCAA	CCCTGCACTGTTCCATCTTCTC
Vancomycin	vanHB	GAGGTTTCCGAGGCGACAA	CTCTCGGCGGCAGTCGTAT
Vancomycin	vanRB	GCCCTGTCGGATGACGAA	TTACATAGTCGTCTGCCTCTGCAT
Vancomycin	vanRC	TGCGGGAAAAACTGAACGA	CCCCCCATACGGTTTTGATTA
Vancomycin	vanRD	TTATAATGGCAAGGATGCACTAAAGT	CGTCTACATCCGGAAGCATGA
Vancomycin	vanTE	GTGGTGCCAAGGAAGTTGCT	CGTAGCCACCGCAAAAAAAT
Vancomycin	vanTG	CGTGTAGCCGTTCCGTTCTT	CGGCATTACAGGTATATCTGGAAA
Vancomycin	vanXA	TCGTTGGGACGCTAAATATGC	GGACGGTAACCGTCCCATA
Vancomycin	vanXB	AGGCACAAAATCGAAGATGCTT	GGGTATGGCTCATCAATCAACTT
ARGs were grouped by categories based on the class of antibiotics they grant resistance.
ARG, antibiotic resistance gene; HT-qPCR, high-throughput quantitative PCR

## Sheet: Table S3
Table S3. Presence of ARGs in data from WMGS analysis obtained from pooled indoor dust samples
Resistance to	Gene	RCX Home	RCX Work	NEO Home	NEO Work	ENT Home	ENT Work
Aminoglycosides	aadA15	0	1	0	0	0	0
Aminoglycosides	aadD1	1	1	1	0	0	0
Aminoglycosides	aph(3'')-Ib	1	1	1	1	1	0
Aminoglycosides	aph(3')-Ia	1	1	0	0	1	0
Aminoglycosides	aph(6)-Id	1	1	0	0	0	0
Aminoglycosides	str	0	0	0	0	0	1
Beta-lactams	blaI	1	1	1	1	1	1
Beta-lactams	blaI_of_Z	1	1	1	0	0	1
Beta-lactams	blaR1	1	1	1	1	0	0
Beta-lactams	blaTEM	0	0	1	0	1	1
Beta-lactams	blaTEM-181	0	0	0	1	1	0
Beta-lactams	blaZ	1	1	1	0	1	1
Beta-lactams	bleO	1	0	0	0	0	0
Beta-lactams	mecA	1	1	0	0	0	0
MLSB	erm(A)	0	1	0	0	0	0
MLSB	erm(C)	1	1	1	1	1	1
MLSB	erm(X)	1	1	1	0	1	1
MLSB	lnu(A)	1	1	0	1	0	0
MLSB	mph(C)	1	1	1	0	0	1
MLSB	msr(A)	1	1	1	0	1	1
MLSB	vga(A)	0	0	1	0	0	0
MLSB	vga(A)-LC	1	0	1	0	0	0
MDR	qacA	1	1	1	1	1	1
MDR	qacC	1	1	1	1	1	1
MDR	qacE	0	1	0	0	0	0
MDR	qacG	1	0	1	0	0	0
Phenicol	catA	0	1	0	0	0	0
Phenicol	cmx	1	1	0	0	0	0
Tetracyclines	tet(K)	1	0	0	0	0	1
Tetracyclines	tet(M)	0	0	1	0	0	0
Trimethoprim	dfrC	1	0	0	0	0	0
Vancomycin	vanR-O	0	0	0	0	0	1
Others	fosB	0	0	1	0	0	1
Others	fosB-251804940	0	0	1	0	0	0
Others	fusB	1	1	0	0	0	1
Others	mupA	0	0	1	0	0	0
Sum of ARGs		23	22	20	8	11	15
ARG, antibiotic resistance gene; ENT, pediatric hospital; NEO, maternity hospital; and RCX, research center; WMGS, whole metagenome shotgun sequencing
ARGs were grouped by categories based on the class of antibiotics they grant resistance to.
